# Supplementary material for: Leaf Age-Dependent Photosystem II Photochemistry and Oxidative Stress Responses to Drought Stress in Arabidopsis thaliana Are Modulated by Flavonoid Accumulation
Source: Molecules. 2021 Jul 8;26(14):4157. doi: 10.3390/molecules26144157 (PMC8307756; doi:10.3390/molecules26144157)
Supplement: Supplementary file 1 [file molecules-26-04157-s001.zip]

Archive with 1 entries (1 files):
- molecules-1273366-SI.pdf
